# Supplementary material for: Dyslipidemia and Chronic Inflammation Markers Are Correlated with Telomere Length Shortening in Cushing’s Syndrome
Source: PLoS One. 2015 Mar 23;10(3):e0120185. doi: 10.1371/journal.pone.0120185 (PMC4370384; doi:10.1371/journal.pone.0120185)
Supplement: S1 Dataset — (XLS) [file pone.0120185.s001.xls]

## Sheet: Hoja1
SUBJECTS	AGE	CASCTROL (1=CS, 2=control)	PERC_STL	TL	APDLP (1=no, 2 yes)	YEARS_DLP	LEUCOST	ACTFISICA (1=no, 2=mild, 3=moderat, 4=intense)	OH	MENOP (1=no, 2= yes)	CARDIOPATHY(1=no, 2 yes)	CEREBROVASCULAR D(1=no, 2 yes)	OSTEOPOROSIS(1=no, 2 yes)	PSYCHIATRIC D(1=no, 2 yes)	TREATMENT(1=no, 2 yes)	DIURETIC(1=no, 2 yes)	BBLOQ(1=no, 2 yes)	IECA(1=no, 2 yes)	ARA2(1=no, 2 yes)	ANTICALCI(1=no, 2 yes)	ALFAANT(1=no, 2 yes)	NITRAT(1=no, 2 yes)	ANTIAGRE(1=no, 2 yes)	ANTICOAG(1=no, 2 yes)	SU(1=no, 2 yes)	METFOR(1=no, 2 yes)	GLITAZONA(1=no, 2 yes)	INSULIN(1=no, 2 yes)	CALCI(1=no, 2 yes)	VITD(1=no, 2 yes)	BIFOSF(1=no, 2 yes)	CS ORIGIN (1=pituitary, 2= adrenal, 4=unknown)	SURGERY(1=no, 2 yes)	RADIOTHERAPY(1=no; 2=yes)	TTOMEDIC(1=no, 2 yes)	RECIDIVA(1=no, 2 yes)	ACTH DEFICIENCY(1=no, 2 yes)	GH DEFICIENCY(1=no, 2 yes)	GN DEFICIENCY(1=no, 2 yes)	TSH DEFICIENCY(1=no, 2 yes)	METOPIRONE(1=no, 2 yes)	KETOCONAZOLE(1=no, 2 yes)	WEIGHT (kg)	HEIGH (cm)	WAIST (cm)	MONTHS HYPERCORTISOLISM	MONTH HYPERCOR SINCE DX	CURRENT HYDROCORTISONE(1=no, 2 yes)	ACTIVE CS(1=no, 2 yes)
1	44	1	30.6	7525.3	2	10	6.55	3	3	1	1	1	2	1	2	1	1	1	1	1	1	1	1	1	1	1	1	1	2	1	1	1	2	2	2	2	2	2	2	1	1	1	54	147	97	76	40	2	1
2	71	1	25.66	7481.27	1		4.11	3	1	2	1	1	1	1	2	1	2	1	1	1	1	1	1	1	1	1	1	1	1	1	1	1	2	2	2	1	2	1	1	1	1	1	73	153	121	66	18	1	1
3	64	1	21.77	7705.2	2		4.63	4	1	2	1	1	1	2	2	1	1	1	1	1	1	1	1	1	1	1	1	1	1	1	1	2	2	1	1	1	2	1	1	1	1	1	71	160	119	13	1	1	1
4	47	1	27.68	7297.2	2	2	7.34	1	3		1	1	1	1	2	1	1	1	1	1	1	1	1	1	1	1	1	1	1	1	1	1	2	1	2	1	2	2	2	1	1	1	70	169	95	77	41	2	1
5	54	1	26.53	7606.81	1		10.32	1	2	2	1	1	1	2	2	2	1	1	1	1	1	1	1	1	1	1	1	1	1	1	1	1	2	2	2	2	1	1	2	1	1	1	81	150	124	80	50	1	1
6	25	1	11.95	9139.02	1		6.62	1	1	1	1	1	1	1	1	1	1	1	1	1	1	1	1	1	1	1	1	1	1	1	1	2	2	1	2	1	1	1	1	1	1	1	73	167	110.5	15	3	1	2
7	46	1	31.33	7058.52	2	5	4.86	1	1	1	1	1	1	1	2	1	2	1	1	1	1	1	1	1	1	1	1	1	1	1	1	1	2	2	2	1	2	1	2	1	1	1	96	160	124	156	72	1	1
8	30	1	24.22	7394.36	1		7.83	1	1		1	1	1	1	1	1	1	1	1	1	1	1	1	1	1	1	1	1	1	1	1	1	2	1	2	1	2	1	1	1	1	1	65	172	89	30	18	1	1
9	43	1	16.21	9225.64	1		9.59	2	1	1	1	1	2	2	1	1	1	1	1	1	1	1	1	1	1	1	1	1	1	1	1	2	2	1	2	1	2	1	1	1	1	1	89	158	123	30	6	1	1
10	74	1	26.96	7208.01	2	28	6.41	1	3	2	1	1	1	1	2	1	1	1	1	2	1	1	1	1	1	1	1	1	1	1	1	2	2	1	2	1	2	1	1	1	1	1	65	161	105	30	6	1	1
11	47	1	27.91	7208.28	1		5.86	1	2	1	1	1	2	1	1	1	1	1	1	1	1	1	1	1	1	1	1	1	1	1	1	2	2	1	2	1	2	1	1	1	1	1	60	162	93	27	3	1	1
12	52	1	20.89	7641.84	1		7.2	4	1	2	1	1	1	2	2	1	1	1	1	1	1	1	1	1	1	1	1	1	1	1	1	1	2	2	2	1	1	1	2	1	1	1	50	156	89	120	54	1	1
13	46	1	17.04	8415.05	1		8.97	1	2		2	1	2	1	2	1	2	1	1	1	1	2	1	1	1	1	1	1	1	2	1	1	2	1	2	2	2	2	1	1	1	1	68	167	98	140	62	2	1
14	51	1	21.65	7276.3	2	6	5.85	3	1	1	1	1	1	1	1	1	1	1	1	1	1	1	1	1	1	1	1	1	1	1	1	1	2	1	2	1	2	1	1	1	1	1	73	161	100	24	12	1	1
15	34	1	24.55	7533.63	1		7.38	1	2		1	1	1	1	1	1	1	1	1	1	1	1	1	1	1	1	1	1	1	1	1	1	2	1	2	1	2	1	1	1	1	1	78	180	90	32	8	1	1
16	35	1	36.78	7921.17	1		5.1	3	3	1	1	1	1	1	1	1	1	1	1	1	1	1	1	1	1	1	1	1	1	1	1	2	2	1	2	1	2	1	1	1	1	1	64	160	105	19	7	1	1
17	64	1	19.19	7862.01	2	2	7	1	1	2	1	1	2	1	2	2	1	2	2	1	1	1	1	1	1	1	1	1	1	1	1	1	2	1	2	1	1	1	1	1	2	1	83	160	114	170	50	1	2
18	59	1	35.29	7024.76	1		4	2	3	2	1	1	2	1	2	1	1	1	1	1	1	1	1	1	1	1	1	1	1	1	1	2	2	1	2	1	2	1	1	1	1	1	67	159	96	66	6	1	1
19	58	1	25.3	7867.12	2	4.59	7.3	3	3		1	1	1	1	2	1	1	1	1	1	1	1	1	1	1	1	1	1	1	1	1	1	2	2	1	2	1	1	1	1	1	1	83	160	107	60	54	1	1
20	53	1	15.62	8643.14	1		6.01	1	2		1	1	1	1	1	1	1	1	1	1	1	1	1	1	1	1	1	1	1	1	1	1	2	1	2	2	2	1	1	1	1	1	83	174	107	143	53	1	1
21	31	1	25.39	8508.21	2		7.46	1	3	1	1	1	1	2	2	1	1	1	1	1	1	1	1	1	1	1	1	1	1	2	1	1	2	2	2	1	2	2	2	1	1	1	42	154	85	82	22	2	1
22	61	1	32.1	7380.45	2	5.09	6.14	1	3		1	1	2	2	2	2	2	1	1	1	1	1	1	1	1	1	1	1	2	1	2	1	2	1	2	1	2	2	1	1	1	1	74	147	109	86	26	1	1
23	58	1	39.21	6611.24	1		7.32	4	2	2	1	1	2	2	2	1	1	1	1	1	1	1	1	1	1	1	1	1	1	1	2	1	2	1	2	2	1	1	1	1	2	2	64	156	98	24	12	1	2
24	42	1	24.3	7657.53	1			2	1	1	1	1	1	1	1	1	1	1	1	1	1	1	1	1	1	1	1	1	1	1	1	2	2	1	2	1	2	1	1	1	1	1	86	166	121	95	5	2	1
25	46	1	17.5	9519.21	1		9.92	1	1	1	1	1	1	2	2	1	1	1	1	1	1	1	1	1	1	1	1	1	1	1	1	1	2	1	1	1	2	1	1	1	1	1	71	157	104	100	34	1	1
26	32	1	17.7	8192.06	1		5.17	4	1	1	2	1	1	1	2	1	1	1	1	1	1	1	1	1	1	1	1	1	1	1	1	1	2	1	2	1	2	1	1	1	1	1	52	160	96	104	8	1	1
27	58	1	35.75	6256.1	2	3	4.82	1	2	2	1	1	1	2	2	1	1	1	2	1	1	1	1	1	1	1	1	1	1	1	1	1	2	1	2	1	2	1	1	1	1	1	70	160	100	59	47	1	1
28	37	1	33.09	7187.96	1		9.57		1	1	1	1	1	1	2	2	1	1	1	1	2	1	1	1	1	1	1	2	1	1	1	1	2	1	2	2	1	1	1	1	1	2	75	158		17	14	1	2
29	21	1	17.04	9666.2	1		7.35	3	1	1	1	1	1	1	1	1	1	1	1	1	1	1	1	1	1	1	1	1	1	1	1	1	2	1	2	1	2	1	1	1	1	1	69	174	91	34	10	1	1
30	69	1	22.95	7567.11	2	3	9.04	4	1	2	1	1	1	1	2	2	1	2	1	1	1	1	1	1	1	1	1	1	1	1	1	1	2	1	2	1	1	1	1	1	2	2	90	168	110	48	24	1	2
31	31	1	16.36	8063.45	1		7.7	4	2	1	1	1	1	1	1	1	1	1	1	1	1	1	1	1	1	1	1	1	1	1	1	1	2	1	1	1	1	1	1	1	1	1	64	179	90	36	12	1	2
32	41	1	19.42	8443.1	1		7.13	1	1	1	1	1	1	2	2	2	1	2	1	1	1	1	1	1	1	1	1	1	1	1	1	1	2	1	2	1	1	1	1	1	1	2	82	175	107	66	6	1	2
33	60	1	12.4	8910.98	1		5.65	1	1	2	1	1	1	1	2	2	1	1	2	1	1	1	1	1	1	1	1	1	2	1	1	1	2	1	1	2	2	1	1	1	1	1	89	166	110	86	38	2	1
34	51	1	21.91	7725.17	1		5.67		1	1	1	1	1	1	2	1	1	1	1	1	1	1	1	1	1	1	1	1	1	1	1	1	2	1	2	1	1	1	1	1	2	1	66	155	97	18	6	1	2
35	43	1	37.39	7313.98	1		6.51	1	3	1	1	1	1	1	1	1	1	1	1	1	1	1	1	1	1	1	1	1	1	1	1	2	2	1	2	1	2	1	1	1	1	1	60	163	93	16	4	1	1
36	50	1	31.07	7622.1	1		5.57	1	1	2	1	1	2	1	2	1	1	1	1	1	1	1	1	1	1	1	1	1	2	1	1	1	2	2	2	2	2	1	1	1	1	1	93	170	121.5	101	71	1	1
37	44	1	21.46	7952.61	1		4.73	1	3	1	1	1	1	2	2	1	1	1	1	1	1	1	1	1	1	1	1	1	1	1	1	1	2	1	2	1	2	1	1	1	1	1	62	164	97	36	12	1	1
38	52	1	22.45	7881.86	2	14.14	6.04	3	2	2	1	1	1	1	2	1	1	1	1	1	1	1	1	1	1	1	1	1	2	2	1	1	2	1	2	1	2	1	1	1	1	1	65	157	100	64	14	1	1
39	38	1	19.13	8396.14	1		6.38	3	1		1	1	1	1	1	1	1	1	1	1	1	1	1	1	1	1	1	1	1	1	1	1	2	1	2	1	2	1	1	1	1	1	60	173		18	15	1	1
40	57	1	22.3	7437.98	2	7.54	6.76	2	1	2	1	1	1	2	2	1	1	1	1	1	1	1	1	1	1	1	1	1	1	1	1	1	2	2	2	2	2	1	1	1	2	1	60	156	98	126	90	1	2
41	36	1	21.06	8259.04	1		9.15	1	1	1	1	1	1	1	2	1	1	1	1	1	1	1	1	1	1	1	1	1	1	1	1	1	2	2	2	1	1	1	1	1	1	1	58	155	100	102	66	1	1
42	30	1	7.35	10094.8	1		14.77	1	1	1	1	1	1	2	1	1	1	1	1	1	1	1	1	1	1	1	1	1	1	1	1	1	2	1	2	1	1	1	1	1	2	1	82	169	106	45	15	1	2
43	31	1	6.9	10192.1	2	10.66	6.22	4	3		1	1	2	1	2	1	1	1	1	1	1	1	1	1	1	1	1	1	2	1	1	1	2	2	2	1	2	2	2	1	1	1	47	142	89	80	14	2	1
44	39	1	23.79	7521.96	2	0.5	6.65	1	1	1	1	1	2	1	2	1	1	1	1	1	1	1	1	1	1	1	1	1	1	1	1	1	2	2	2	2	2	2	2	1	1	1	75	178	104.5	135	111	1	1
45	49	1	18.41	9305.85	1		9.74	1	3	1	1	1	1	2	2	2	1	1	1	1	1	1	1	1	1	1	1	1	1	1	1	1	1	2	1	1	1	1	1	1	2	1	69	159	108	110	98	1	2
46	53	1	17.97	7543.92	1		9.88	1	1	1	1	1	2	1	2	1	1	1	1	1	1	1	1	1	1	1	1	1	1	1	1	1	2	1	2	1	1	1	1	1	1	1	54	166	90	36	12	1	1
47	52	1	16.37	8985.54	1		12.17	2	1		1	1	2	2	2	2	1	1	1	1	1	1	1	1	1	1	1	1	1	1	1	1	2	2	2	2	1	1	1	1	2	2	91.5	175	113	24	18	1	2
48	41	1	11.8	9245.05	1		7.17	2	1	1	1	1	1	2	2	2	1	1	1	1	1	1	1	1	1	1	1	1	1	1	1	2	1	1	2	1	1	1	1	1	1	2	103.3	169	120	24	12	1	2
49	51	1	26.4	8195.16	2	0.5	7.12	1	1	2	1	1	1	2	2	1	1	2	1	1	1	1	1	1	1	1	1	1	1	1	1	1	2	1	2	1	2	1	1	1	1	1	91	158	117	30	6	1	1
50	37	1	28.47	7801.4	1		6.86	1	1	1	1	1	1	1	1	1	1	1	1	1	1	1	1	1	1	1	1	1	1	1	1	1	2	1	2	1	2	1	1	1	1	1	57.7	171	97	34	10	1	1
51	49	1	24.14	7907.68	2	6	4.57	1	1	1	1	1	1	1	2	1	1	1	1	1	1	1	1	1	1	1	1	1	1	1	1	2	2	1	2	1	2	1	1	1	1	1	50	155		20	8	1	1
52	43	1	23.88	9040.88	2	7	10.85	2	1		1	2	1	1	2	1	1	1	1	1	1	1	1	2	1	2	1	2	1	1	1	1	2	2	2	2	1	1	1	1	2	1	114	177	130	104	86	1	2
53	47	1	42.3	6202.05	2	5	4.77	3	1	1	1	1	2	2	2	1	1	1	2	2	1	1	1	1	1	1	1	1	1	1	1	1	1	1	2	1	2	2	1	1	1	1	78.5	151	122	126	102	2	1
54	56	1	53.67	5453.89	1		6.3	1	1	2	1	1	1	2	2	2	1	2	1	1	1	1	1	1	1	1	1	1	1	1	1	1	2	2	2	2	1	1	1	1	1	1	68	153	107	64	40	1	1
55	28	1	27.56	7760.49	1		4.47	1	1	1	1	1	1	1	2	1	1	1	1	1	1	1	1	1	1	1	1	1	1	1	1	1	2	2	2	2	2	2	1	1	1	1	73.5	167.5	100	172	166	2	1
56	72	1	49.53	5620.64	1		4.09	2	1	2	1	2	1	2	2	1	1	2	1	1	1	1	1	1	1	1	1	1	1	1	1	2	2	1	1	1	2	1	1	1	1	1	82	147	120	65	5	1	1
57	63	1	38.91	6530.12	1		4.91	2	3	2	1	1	2	2	2	1	1	1	1	1	1	1	1	1	1	1	1	1	1	2	1	1	2	1	2	1	2	1	1	1	1	1	68	168	102	30	14	1	1
58	54	1	29.26	8071.27	2	4.51	6.83	3	3	2	1	1	1	1	2	2	1	2	1	1	1	1	1	1	1	1	1	1	1	1	1	1	2	1	2	1	1	1	1	1	1	1	86	160	115	46	16	1	1
59	33	1	42.96	6220.06	2	2	5.23	2	3	1	1	1	1	1	2	1	1	1	1	1	1	1	1	1	1	1	1	1	1	1	1	2	2	1	1	1	2	1	1	1	1	1	91	171	120	41	5	2	1
60	53	1	51.66	6370.07	2	5	7.76	1	3	1	1	1	1	1	2	1	1	2	1	1	1	1	1	1	2	2	1	1	1	1	1	1	2	1	1	2	2	2	1	1	1	1	84	159	123	204	192	2	1
61	54	1	29.33	7588.52	2	10	8.15	1	1	1	1	1	2	1	2	1	1	1	2	1	1	1	1	1	1	1	1	1	1	1	1	4	1	1	2	1	1	1	1	1	1	2	52	155	90	240	228	1	2
62	60	1	48.81	5742.48	1		5.56	3	1	2	1	1	2	1	2	2	1	1	1	1	1	1	2	1	1	1	1	1	2	2	1	1	2	2	2	2	2	2	2	1	1	1	108	153.5	132	59	35	2	1
63	49	1	12.04	9623.01	1		6.38	3	3	2	1	1	1	1	2	2	1	1	2	1	1	1	1	1	1	1	1	1	1	1	1	1	2	1	2	1	2	2	1	1	1	1	65	155	104	56	20	2	1
64	66	1	39.91	6382.99	2	2	5.67	2	1	2	1	1	1	2	2	2	1	1	2	2	1	1	1	1	1	1	1	1	1	1	1	2	2	1	2	1	1	1	1	1	2	1	65	163	100.5	62	2	1	2
65	68	1	26.29	7765.57	2	6	6.27	1	1	2	1	1	2	1	2	1	1	2	1	1	1	1	1	1	1	1	1	2	2	2	1	2	2	1	2	1	2	1	1	1	1	1	88	155	134	54	18	2	1
66	47	1	66.32	4572.42	2	2	13.09	4	3		1	1	1	1	2	2	1	1	2	1	1	1	1	1	1	1	1	1	1	1	1	2	1	1	1	1	1	1	1	1	1	1	95	171	106	50	10	1	1
67	42	1	64.45	5564.76	2	3	8.54	3	1	1	1	1	2	1	2	2	1	1	1	1	1	1	1	1	1	1	1	1	2	1	1	2	1	1	2	1	1	1	1	1	1	2	73	169	107	71	11	1	2
68	47	1	53.86	5290.07	2	0.5	9.39	1	1	2	1	1	2	2	2	1	2	1	1	1	1	1	1	1	1	1	1	1	2	2	1	1	2	2	2	2	2	1	1	1	1	1	76	149	130	120	96	1	1
69	35	1	56.63	4937.8	2	0.94	8.89	2	1	1	1	1	1	1	2	2	2	1	1	1	1	1	1	1	1	1	1	1	1	1	1	1	2	1	2	1	2	1	1	1	1	1	72	151	110	48	24	1	2
70	71	1	67.03	4318.09	2	20	4.91	2	1	2	1	1	1	2	2	1	1	1	1	1	1	1	2	1	1	1	1	1	1	1	1	1	2	1	2	1	2	1	1	1	1	1	52	149	87	130	10	1	1
71	34	1	13	9351.11	1		10.66	1	1	1	1	1	1	2	2	1	1	2	1	1	1	1	1	1	1	1	1	1	1	1	1	1	2	2	2	2	1	1	1	1	1	2	76	160	99	78	54	1	2
72	56	1	18.55	8220.02	2	3	11.51	3	3		2	1	1	1	2	1	2	1	1	1	1	1	1	1	1	1	1	1	1	1	1	1	2	1	2	1	1	1	1	1	2	1	66.1	162	102	11	2	1	2
73	57	1	19.43	8624.75	1		6.29	3	1	2	1	1	1	2	2	1	1	1	1	1	1	1	1	1	1	2	1	1	1	1	1	1	2	1	2	1	2	1	1	1	1	1	64	174	100	22	10	1	1
74	66	1	36.27	6157.92	2	10.69	9.8	3	3		2	1	2	1	2	2	1	2	1	1	1	1	2	1	2	1	1	1	1	1	2	1	2	2	2	2	2	1	1	1	1	1	109	176.5	110	76	66	2	1
75	48	1	18.42	8932.57	2	7.18	6.28	4	1	2	1	1	2	2	2	2	1	1	1	1	1	1	1	1	1	1	1	1	2	1	1	1	2	1	2	2	2	1	1	1	1	1	92	157	110	100	30	1	1
76	27	1	19.51	9644.06	1		12.8	1	1	1	1	1	1	2	2	1	1	1	1	1	1	1	1	1	1	1	1	1	1	1	1	1	2	1	2	1	2	1	1	1	1	1	81	168	110	30	6	1	1
77	70	1	24.53	8050.51	2	20	11.78	1	1	2	1	1	2	2	2	2	1	1	2	1	2	1	1	1	1	2	1	1	2	2	2	1	2	2	2	2	1	1	1	1	1	1	59.5	148	97	264	252	1	2
78		0	14.39	9201.31	1		6.24				1	1	1	2	1	1	1	1	1	1	1	1	1	1	1	1	1	1	1	1	1											1							1
79		0	34.21	6245.94	1		4.25	2	1	2	1	1		1	2	2	1	2	1	1	1	1	1	1	1	1	1	1	1	1	1											1	104	159	134				1
80		0	26.96	6922.66	1		5.89	4	1	2	1	1	1	1	2	1	1	1	1	1	1	1	1	1	1	1	1	1	2	1	1											1	65	153	95				1
81		0	32.85	6889.55	1		7.19		1		1	1	1	1	1	1	1	1	1	1	1	1	1	1	1	1	1	1	1	1	1											1	65	169					1
82		0	18.39	8810.93	1		6.76	2	3	2	1	1	1	2	2	1	1	1	1	1	1	1	1	1	1	1	1	1	1	1	1											1	70	148	117				1
83		0	12.86	8932.86	1		4.99	1	1	1	1	1	1	1	1	1	1	1	1	1	1	1	1	1	1	1	1	1	1	1	1											1	50	159	93				2
84		0	19.75	7992.5	1		4.65				1	1	1	1	1	1	1	1	1	1	1	1	1	1	1	1	1	1	1	1	1											1	83	159					1
85		0	19.34	7673.6	1		3.71		1		1	1	1	1	1	1	1	1	1	1	1	1	1	1	1	1	1	1	1	1	1											1							1
86		0	19.08	7666.75	1		4.84	1	1	1	1	1	1	1	1	1	1	1	1	1	1	1	1	1	1	1	1	1	1	1	1											1	50	149	91.5				1
87		0	32.71	6721.4	2		7.87	1	1	2	1	1	1	1	2	2	1	1	1	1	1	1	1	2	1	1	1	1	1	1	1											1	68	157	106				1
88		0	16.18	8619.58	1		5.46	2	3	1	1	1	1	1	1	1	1	1	1	1	1	1	1	1	1	1	1	1	1	1	1											1	60	161	84				1
89		0	12.87	9810.01	1			1	3	1	1	1	1	1	1	1	1	1	1	1	1	1	1	1	1	1	1	1	1	1	1											1	62	162	94				1
90		0	19.03	7910.92	1		6.71	4	2		1	1	1	1	1	1	1	1	1	1	1	1	1	1	1	1	1	1	1	1	1											1	78	177	100				1
91		0	22.09	7905.84	1		5.1	4	1	1	1	1	1	1	2	1	1	1	1	1	1	1	1	1	1	1	1	1	1	1	1											1	65	165	101				1
92		0	25.28	7150.92	1		4.69	2	1		1	1	1	1	1	1	1	1	1	1	1	1	1	1	1	1	1	1	1	1	1											1							1
93		0	31.9	6924.64	1		4.67	2	3	1	1	1	1	1	1	1	1	1	1	1	1	1	1	1	1	1	1	1	1	1	1											1	57	157	107				1
94		0	17.41	8042.69	2		6.6	1	1	2	1	1	1	1	2	1	1	2	1	1	1	1	1	1	1	1	1	1	1	1	1											1	79	153	113				2
95		0	29.95	6818.76	1		5.12	3	1	2	1	1	1	1	1	1	1	1	1	1	1	1	1	1	1	1	1	1	1	1	1											1	65	157	106				1
96		0	20	8438.64	2		6.16	3	2		1	1	1	1	1	1	1	1	1	1	1	1	1	1	1	1	1	1	1	1	1											1							1
97		0	29.24	6518.27	1		4.03	1	3		1	1	1	1	1	1	1	1	1	1	1	1	1	1	1	1	1	1	1	1	1											1	62	167	90				1
98		0	35.27	6820.69	1		4.75	2	1	1	1	1	1	1	1	1	1	1	1	1	1	1	1	1	1	1	1	1	1	1	1											1							1
99		0	38.7	6431.23	2		4.65	3	2		1	1	1	1	2	2	1	2	1	1	1	1	1	1	1	1	1	1	1	1	1											1	92	161	107				1
100		0	46.95	5969.9	2		5.4	3	3	2	1	1	1	2	2	1	1	1	1	1	1	1	1	1	1	1	1	1	1	1	1											1	82	161	118				2
101		0	29.2	7709.34	1		5.34	1	1		1	1	1	1	1	1	1	1	1	1	1	1	1	1	1	1	1	1	1	1	1											1	57	154	94				1
102		0	22.4	7711.25	1		5.1	2	1		1	1	1	1	1	1	1	1	1	1	1	1	1	1	1	1	1	1	1	1	1											1	65	160	108				1
103		0	20.88	7465.85	1		6.96	4	1	1	1	1	1	1	1	1	1	1	1	1	1	1	1	1	1	1	1	1	1	1	1											1	58	163	93				1
104		0	53.1	5272.2	1		4.59	3	1	2	1	1	1	2	2	1	1	1	1	1	1	1	1	1	1	2	1	1	1	1	1											1	80	152	109				1
105		0	47.56	6057.71	1		9.45	1	1	1	1	1	1	1	1	1	1	1	1	1	1	1	1	1	1	1	1	1	1	1	1											1	72	166	108				2
106		0	23.28	7895.71	1		9.23	4	3	1	1	1	1	1	1	1	1	1	1	1	1	1	1	1	1	1	1	1	1	1	1											1	66	166	103.5				1
107		0	32.38	6522.03	2		7.04	2	1	2	1	1	2	1	2	1	1	1	1	1	1	1	1	1	1	1	1	1	2	1	2											1	58	154	96				2
108		0	25.05	7607.77	1		5.34	4	1	1	1	1	1	1	1	1	1	1	1	1	1	1	1	1	1	1	1	1	1	1	1											1	55	171					2
109		0	17.37	8871.41	1		6.71	1	1	1	1	1	1	1	1	1	1	1	1	1	1	1	1	1	1	1	1	1	1	1	1											1	80	167	102				2
110		0	19.89	8332.69	1		4.2	3	3	2	1	1	1	1	2	1	1	1	1	1	1	1	1	1	1	1	1	1	1	1	1											1	70	174	104.5				1
111		0	24.05	7481.44	2		6.03	1	1	2	1	1	1	1	2	1	1	1	1	1	1	1	1	1	1	1	1	1	1	1	1											1							2
112		0	25.79	8122.86	1		5	3			1	1	1	1	2	1	1	1	1	1	1	1	1	1	1	1	1	1	1	1	1											1	57	164	98.5				1
113		0	19.22	8982.98	1		6.43	2	1		1	1	1	1	1	1	1	1	1	1	1	1	1	1	1	1	1	1	1	1	1											1							1
114		0	13.82	9765.07	1		4.29	1	1	1	1	1	1	1	1	1	1	1	1	1	1	1	1	1	1	1	1	1	1	1	1											1	60	164	95				1
115		0	13.03	9312	1		6.52	2	3	2	1	1	1	1	2	1	1	1	1	1	1	1	1	1	1	1	1	1	1	1	1											1	70	148	117				1
116		0	13.16	8615.55	2		6.24	1	1		1	1	1	1	2	1	1	1	1	1	1	1	1	1	1	1	1	1	1	1	1											1	74	176	99				1
117		0	25.59	7749.55	1		5.09	3	1	2	1	1	1	1	2	1	1	2	1	1	1	1	1	1	1	1	1	1	1	1	1											1	69	154	106				2
118		0	6.36	10674.7	1		5.51	3	1	1	1	1	1	1	1	1	1	1	1	1	1	1	1	1	1	1	1	1	1	1	1											1	69	172	102.5				1
119		0	6.82	9894.78	1		4.23	1	1	1	1	1	1	1	1	1	1	1	1	1	1	1	1	1	1	1	1	1	1	1	1											1	79	169	122				2
120		0	21.79	8156.52	1		5.21	4	1		1	1	1	1	1	1	1	1	1	1	1	1	1	1	1	1	1	1	1	1	1											1	68	170	98				1
121		0	10.21	10424.7	2		7.79	4	3	1	1	1	1	1	1	1	1	1	1	1	1	1	1	1	1	1	1	1	1	1	1											1	70	163	88				1
122		0	21.22	8115.66	1		5.79	1	1	2	1	1	1	2	2	1	1	1	1	1	1	1	1	1	1	1	1	1	1	1	1											1	87	150	119				2
123		0	33.62	6416.24	1		4.71	4	1	1	1	1	1	1	2	1	1	1	1	1	1	1	1	1	1	1	1	1	1	1	1							1	1	1	1	1	94	164.5	114				1
124		0	13.52	9489.74	2																																												2
125		0	25.34	7576.93	1		7.83	1	3	1	1	1	1	1	1	1	1	1	1	1	1	1	1	1	1	1	1	1	1	1	1							1	1	1	1	1	62.2	160	95				2
126		0	13.03	9312	1		3.7	2	3	2	1	1	1	1	2	1	1	1	1	1	1	1	1	1	1	1	1	1	1	1	1											1	70	148	117				1
127		0	38.21	6887.89	1		5.04																																										1
128		0	13.79	8671.24	1		9.19																																										1
129		0	28.96	7466.47	1		6.18	4	3		1	1	1	1	1	1	1	1	1	1	1	1	1	1	1	1	1	1	1	1	1							1	1	1	1	1	72.8	170	100				2
130		0	20.37	9283.61	1		8.2	1	1	1	1	1	1	1	1	1	1	1	1	1	1	1	1	1	1	1	1	1	1	1	1							1	1	1	1	1	60.5	156	99				1
131		0	49.01	5856.06	2		4.17	1	1	1	1	1	1	1	2	1	1	1	1	1	1	1	1	1	1	1	1	1	1	1	1							1	1	1	1	1	68	164					1
132		0	25.64	8455.82	1		5.74	2	1	1	1	1	1	1	1	1	1	1	1	1	1	1	1	1	1	1	1	1	1	1	1							1	1	1	1	1	60	160	88				1
133		0	54.81	5790.61	1		3.17	2	1	2	1	1	1	1	2	2	1	2	1	1	2	1	1	1	1	1	1	1	1	1	1							1	1	1	1	1	57	165	95				1
134		0	39.83	6620.11	1		4.38		1	2	1	1	1	1	2	1	1	1	1	1	1	1	1	1	1	1	1	1	1	1	1							1	1	1	1	1	57	157					1
135		0	33.75	7229.3	1		6.4	2	3	2	1	1	1	1	1	1	1	1	1	1	1	1	1	1	1	1	1	1	1	1	1							1	1	1	1	1	61	159.5	93				1
136		0	42.14	6727.9	1		4.66	2	1	1	1	1	1	1	1	1	1	1	1	1	1	1	1	1	1	1	1	1	1	1	1							1	1	1	1	1	53	160	100				1
137		0	30.98	7671.54	2			1	1	2	1	1	1	2	2	1	1	1	1	1	1	1	1	1	1	1	1	1	1	1	1							1	1	1	1	1	87	149.5	119				1
138		0	57.4	5262.9	1		5.28		1	2	1	1	1	1	1	1	1	1	1	1	1	1	1	1	1	1	1	1	1	1	1							1	1	1	1	1	67.7	158					2
139		0	26.58	6964.01	1		5.26	2	1	2	1	1	1	1	2	1	1	2	1	1	1	1	1	1	1	1	1	1	1	1	1							1	1	1	1	1	82	159	109				1
140		0	68.97	4333.07	1		12.62	2			1	1	1	1	1	1	1	1	1	1	1	1	1	1	1	1	1	1	1	1	1							1	1	1	1	1	56	169	96				1
141		0	30.19	7041.27	1		6.45																																										2
142		0	61.03	5061.97	2		5.54	3	1	2	1	1	1	1	2	1	1	1	1	1	1	1	1	1	1	1	1	1	1	1	1							1	1	1	1	1	77.8	161.5	118				1
143		0	66.47	4945.46	2		8.37	1	3		1	1	1	1	1	1	1	1	1	1	1	1	1	1	1	1	1	1	1	1	1							1	1	1	1	1	81.7	182	102				1
144		0	94.51	2953.9	1		4.62	1	1		1	1	1	1	1	1	1	1	1	1	1	1	1	1	1	1	1	1	1	1	1							1	1	1	1	1	61	164	90				2
145		0	27.92	6742.72	1		10.96																																										1
146		0	36.29	6332.37	1		7.74	3	1	1	1	1	1	1	2	1	1	1	1	1	1	1	1	1	1	1	1	1	1	1	1							1	1	1	1	1	60	165	93				2
147		0	30.69	6895.88	1		4.64																																										1
148		0	47.42	5863.35	1		3.36	4	1	1	1	1	1	2	2	1	1	1	1	1	1	1	1	1	1	1	1	1	1	1	1							1	1	1	1	1	59.5	164	93				2
149		0	21.95	8402.98	1		5.98	3	2		1	1	1	2	2	1	1	1	1	1	1	1	1	1	1	1	1	1	1	1	1							1	1	1	1	1	69	160.5	101				2
150		0	33.86	6377.32	2		4.98	3	3	2	1	1	1	1	1	1	1	1	1	1	1	1	1	1	1	1	1	1	1	1	1							1	1	1	1	1	64	154	104				1
151		0	22.96	8313.85	1		5.9	3	3		1	1	1	1	2	1	1	1	1	1	1	1	1	1	1	1	1	1	1	1	1							1	1	1	1	1	79.6	172.5	102.5				1
152		0	21.49	7606.87	1		6.87	3	3	2	1	1	1	1	1	1	1	1	1	1	1	1	1	1	1	1	1	1	1	1	1							1	1	1	1	1	67	156	101				1
153		0	31.92	8285.91	1		4.57																																										1
154		0	43.24	6207.65	1		3.96	2	1	2	1	1	2	1	2	1	1	1	1	1	1	1	1	1	1	1	1	1	2	1	2							1	1	1	1	1	64.5	162.5	105				2
155		2	27.61	8091.55	2		6.51	1	3		1	1	2	1	2	2	2	1	1	1	1	1	1	1	1	1	1	1	2	1	2	1	2	1	2	1	2	2	1	1	1	1	74	147	108	86	26	2	1
156		2	53.77	5361.03	1		4.73	1	3	1	1	1	1	2	2	1	1	1	1	1	1	1	1	1	1	1	1	1	1	1	1	1	2	1	2	1	2	1	1	1	1	1	60.2	164		36	12	1	1
157		2	47.08	6669.13	1		6.06	3	3	1	1	1	1	1	1	1	1	1	1	1	1	1	1	1	1	1	1	1	1	1	1	2	2	1	2	1	2	1	1	1	1	1	63	160		19	7	1	1
158		2	32.32	7579.13	1		8.03	2	1	1	1	1	1	1	1	1	1	1	1	1	1	1	1	1	1	1	1	1	1	1	1	1	2	2	2	1	2	2	2	1	1	1	45	154	120	82	22	2	1
159		2	35.96	7254.17	1		7.65	3		2	1	1	1	2	2	1	1	1	1	1	1	1	1	1	1	1	1	1	1	1	2	1	2	2	2	2	1	1	1	1	2	2	64	156	98	60	48	1	2
160		2	27.98	8420.15	2	2.64	11.25	2	1		1	2	1	1	2	1	1	1	1	1	1	1	1	1	1	2	1	1	1	1	1	1	2	2	2	2	1	1	1	1	2	1	121	177	120	56	38	1	2
161		2	19.64	9119.4	1		4.67		1	2	1	1	1	1	1	1	1	1	1	1	1	1	1	1	1	1	1	1	1	1	1	2	2	1	1	1	2	1	1	1	1	1	64	160		13	1	1	1
162		2	45.58	5508.31	2		7.17	1	1	2	1	1	1	1	2	1	1	1	1	1	1	1	1	1	1	1	1	1	1	1	1	1	2	1	2	1	2	1	1	1	1	1	65	157	100	64	14	1	1
163		2	65.41	4899.95	1		6.39	3	1	1	1	1	1	2	2	1	1	1	1	1	1	1	1	1	1	1	1	1	1	1	1	1	2	2	2	1	1	1	2	1	1	1	51	156	90	120	54	1	1
164		2	34.07	7289.69	1		4.46	1	1	1	1	1	1	1	1	1	1	1	1	1	1	1	1	1	1	1	1	1	1	1	1	1	2	1	2	1	2	1	1	1	1	1	47.2	160	88	104	8	1	1
165		2	44.15	6633.59	2		5.43	3	3	2	1	1	2	1	2	1	1	1	1	1	1	1	1	1	1	1	1	1	1	1	1	1	2	2	2	2	2	2	2	1	1	1	45	147	93	76	40	2	1
166		2	61.37	5031.28	2	25.23	4.79	3	1	2	1	1	1	1	2	1	1	2	1	1	1	1	1	1	1	1	1	1	1	1	1	2	2	1	2	1	2	1	1	1	1	1		161		30	6	1	1
167		3	34.54	7578.13	1		10.36				1	1	1	2	1	1	1	1	1	1	1	1	1	1	1	1	1	1	1	1	1	2	2	1	1	1	2	1	1	1		1	67	157	97	96	30	1	1
168		3	20.75	7482.52	1		6.34				1	1	2	2	2	2	2	1	2	1	1	1	1	1	1	1	1	1	1	1	2	1	2			2					2	2	76	162		55	43	1	2
169		3	30.05	5910.44			6.93				1	1	1	1	1	1	1	1	1	1	1	1	1	1	1	1	1	1	1	1	1	1	2	1	2	1	2	1	1	1	2	1	73	168	106	21	5	1	2
170		3	22.1	6791.06	1		2.7				1	1	1	1	2	1	2	1	1	1	1	1	1	1	1	1	1	1	1	1	1	2	2	2	2	2	1	1	1	1	2	2	88.5	170	114	77	47	1	2
171		3	5.35	9995.79	1		5.87				1	1	1	2	2	2	1	1	1	1	1	1	1	1	1	1	1	1	1	1	1			1	2	1	1	1	1	1	2	2	65.3	156		46	14	1	2
172		3	22.8	6820.64	2		5.67		1	2	1	1	1	2	2	1	1	1	1	1	1	1	1	1	1	1	1	1	1	1	1	1	2	2	2	2	2	1	1	1	1	1	57.5	156.5		156	120	1	1
173		3	14.71	8645.48	1		10.09		1		1	1	1	1	2	1	1	1	1	1	1	1	1	1	1	1	1	1	1	1	1	1	2	2	2	2	1	1	1	1	1	1	60	156	97	87	51	1	2
174		3	17.32	8417.57	1		3.96	2	1	1	1	1	1	1	1	1	1	1	1	1	1	1	1	1	1	1	1	1	1	1	1	2	2	1	2	1	1	1	1	1	1	1	71.3	165.5	108.5	19	7	1	1
175		3	14.87	6948.7	2		13.84		1		1	1	1	1	2	1	2	1	1	1	1	1	1	1	1	1	1	1	1	1	1	1	2	1	2	2	1	1	1	1	1	1	76	150	110	100	80	1	2
176		3	29.6	6948.98	1		6.15			1	1	1	1	1	2	1	1	2	1	1	1	1	1	1	1	1	1	1	1	1	1	1	2	2	2	2	2	1	1	1	1	1	59	151	100	96	72	1	1
177		3	30.61	7383.32	1		5.33	1	3	1	1	1	1	1	2	1	1	1	1	1	1	1	1	1	1	1	1	1	1	2	1	2	2	1	1	1	2	1	1	1	1	1	69	171	104	41	5	1	1
178		3	37.72	7173.41	1		6.77	1	1	2	1	1	2	1	2	2	1	1	2	1	1	1	1	1	1	2	1	1	1	1	1	1	2	1	2	2	2	1	1	1	1	1	74.1	164	109	101	53	2	2
179	2009	3	33.35	6747.66	1		6.43		1		1	1	1	1	2	1	1	1	1	1	1	1	1	1	1	2	1	2	1	1	1	2	2	1	2	1	1	1	1	1	1	1				92	2	1	2
180	2009	3	18.09	8659.37			7.44																																									1	1
[truncated: 19 more columns]
